# Supplementary material for: Frequency, predictors and outcomes of intradialytic complications in patients on maintenance haemodialysis in Dar es Salaam: Prospective longitudinal study
Source: PLoS One. 2025 Mar 28;20(3):e0300823. doi: 10.1371/journal.pone.0300823 (PMC11952240; doi:10.1371/journal.pone.0300823)
Supplement: S1 File — (XLSX) [file pone.0300823.s001.xlsx]

## Sheet: Untitled2
PredialysisweightKg1	Anymedicinestakenbeforedialy1	Predialysissymptoms1Yes21	NormalpredialysisVitals1Ye1	Normalintradialyticvitals1Y1	Typeofdialyzer1FX1002F1	BloodFlowRateBFRmlsmin1	DialysateFlowRateDFRmlsm1	Heparinuse1YES2No1	Intradialyticeating1Yes2N1	Intradilyticmedications1Ye1	Healthstatus1Sick2Notsi1	IntradialyticHpertension1Ye1	IntradialyticHypotension1Ye1	Fever1Yes2No1	Musclecramps1Yes2No1	Vomiting1Yes2No1	Bleeding1Yes2No1	Admission1Yes1No2	Death1Yes1No2	AP1	PredialysisweightKg2	Anymedicinestakenbeforedialy2	Predialysissymptoms1Yes22	NormalpredialysisVitals1Ye2	Normalintradialyticvitals1Y2	Typeofdialyzer1FX1002F2	BloodFlowRateBFRmlsmin2	DialysateFlowRateDFRmlsm2	Heparinuse1YES2No2	Intradialyticeating1Yes2N2	Intradilyticmedications1Ye2	Healthstatus1Sick2Notsi2	IntradialyticHpertension1Ye2	IntradialyticHypotension1Ye2	Fever1Yes2No2	Musclecramps1Yes2No2	Vomiting1Yes2No2	Bleeding1Yes2No2	Admission2Yes1No2	Death2Yes1No1	AP2	PredialysisweightKg3	Anymedicinestakenbeforedialy3	Predialysissymptoms1Yes23	NormalpredialysisVitals1Ye3	Normalintradialyticvitals1Y3	Typeofdialyzer1FX1002F3	BloodFlowRateBFRmlsmin3	DialysateFlowRateDFRmlsm3
56	1	2	2	2	1	200	240	1	1	2	2	1	2	2	2	2	2	2	2	2	56	1	2	2	2	2	250	300	1	1	2	2	1	2	2	2	2	2	2	2	2	56	1	2	1	1	1	250	300
73.7	1	2	1	1	1	300	360	1	1	2	2	2	2	2	2	2	2	2	2	2	73	1	2	1	1	2	300	360	1	1	2	2	2	2	2	2	1	2	2	2	2	73.2	1	2	1	1	2	200	240
68.5	2	2	1	1	2	310	372	1	1	2	2	2	2	2	2	2	2	2	2	2	68.9	2	2	1	1	2	300	360	1	1	2	2	2	2	2	2	2	2	2	2	2	68.6	1	2	2	2	1	250	300
61.9	1	2	2	2	1	300	360	1	1	2	2	1	2	2	2	2	2	2	2	2	62.8	1	2	2	2	1	300	360	1	1	2	2	1	2	2	2	2	2	2	2	2	62.2	1	2	2	2	2	280	336
68.7	1	2	2	2	1	320	384	1	1	2	2	1	2	2	2	2	2	2	2	2	68.7	1	2	2	2	1	300	360	1	1	2	2	1	2	2	2	2	2	2	2	2	68.5	1	2	2	2	1	300	360
42	2	2	2	1	1	300	540	1	1	1	2	2	2	2	2	1	2	2	2	2	42	2	2	2	2	2	300	360	1	1	1	2	1	2	2	2	2	2	2	2	2	42	2	2	2	2	2	300	360
65.6	2	2	1	1	2	300	360	1	1	2	2	2	2	2	2	2	2	2	2	2	63.9	1	2	1	1	1	340	408	1	1	2	2	2	2	2	2	2	2	2	2	2	63.6	1	2	1	1	1	300	360
85.6	2	2	1	1	1	260	520	1	1	2	2	2	2	2	2	2	2	2	2	2	84.2	2	2	1	1	1	250	300	1	1	2	2	2	2	2	1	2	2	1	2	2	85	2	2	1	1	1	280	336
60.6	2	2	2	2	1	300	360	1	1	2	2	1	2	2	2	2	2	2	2	2	61.6	2	2	1	1	1	300	360	1	1	2	2	2	2	2	2	2	2	2	2	2	60	2	2	2	2	1	300	360
73.7	1	2	1	1	1	300	360	1	1	2	2	2	2	2	2	2	2	1	2	2	71.1	1	2	1	1	1	270	324	1	1	2	2	2	2	2	2	2	2	2	2	2	70.1	1	2	1	1	1	300	360
61.9	1	2	2	2	2	300	360	1	2	2	2	1	2	2	2	2	2	2	2	2	62.9	1	2	2	2	2	300	360	1	2	2	2	1	2	2	2	2	2	2	2	2	62.2	1	2	2	2	1	300	360
67.1	1	2	1	1	2	300	360	1	1	2	2	2	2	2	2	2	2	2	2	2	70	1	2	1	1	2	260	312	1	1	2	2	2	2	2	2	2	2	2	2	2	70	1	2	1	1	1	310	372
42	1	2	2	2	2	300	360	1	2	2	2	1	2	2	2	2	2	2	2	2	43	1	2	1	2	2	300	360	1	2	2	2	2	1	2	2	2	2	2	2	2	42	1	2	2	2	2	300	360
67.3	1	2	2	2	2	300	360	1	2	2	2	1	2	2	2	2	2	2	2	2	65.4	1	2	1	2	2	300	360	1	2	2	2	2	1	2	2	2	2	2	2	2	63.8	1	2	2	2	1	350	420
60.3	1	2	2	2	2	300	360	1	2	2	2	1	2	2	2	2	2	2	2	2	60.3	1	2	1	2	2	300	360	1	2	2	2	1	2	2	2	2	2	2	2	2	61.1	1	2	1	2	2	300	360
71.2	1	2	1	1	2	300	360	1	1	1	2	1	2	2	2	2	2	2	2	2	71.1	1	2	1	1	1	220	264	1	1	1	2	2	2	2	2	2	2	2	2	2	71.7	1	2	1	1	1	250	300
83.8	2	2	1	1	1	300	360	1	1	2	2	2	2	2	2	2	2	2	2	2	83.4	1	2	1	1	1	300	360	1	1	2	2	2	2	2	2	2	2	2	2	2	83.9	1	2	1	1	1	300	360
56.9	2	2	1	1	1	300	360	1	1	2	2	2	2	2	2	2	2	2	2	2	55.9	2	2	2	2	1	300	360	1	1	2	2	1	2	2	2	2	2	2	2	2	56.1	2	2	1	1	1	300	360
63	2	2	1	1	1	250	300	1	1	2	2	2	2	2	2	2	2	2	2	2	63	2	2	1	1	2	250	300	1	1	2	2	2	2	2	2	2	2	2	2	2	63	2	2	1	1	1	300	360
61.8	2	2	2	2	1	300	360	1	1	2	2	1	2	2	2	2	2	2	2	2	61.1	1	2	2	2	2	350	420	1	1	2	2	1	2	2	2	2	2	2	2	2	60.8	1	2	2	2	1	300	360
83.3	1	2	1	1	2	300	360	1	1	2	2	2	2	2	2	2	2	2	2	2	83.9	1	2	1	1	1	350	420	1	1	2	2	2	2	2	2	2	2	2	2	2	83.2	1	2	1	1	1	300	360
60.5	1	2	1	1	1	250	300	1	1	2	2	2	2	2	2	2	2	2	2	2	60.4	1	2	2	2	1	270	324	1	1	2	2	1	2	2	2	2	2	2	2	2	60.3	1	2	1	1	2	300	360
93.1	1	2	2	2	1	300	540	1	1	2	2	1	2	2	2	2	2	2	2	2	92	1	2	1	1	1	350	420	1	1	2	2	2	2	2	2	2	2	2	2	2	92	1	2	2	2	1	300	360
77.3	1	2	2	2	2	350	420	1	1	2	2	1	2	2	2	2	2	2	2	2	78.8	1	2	1	1	2	320	384	1	1	2	2	2	2	2	2	2	2	2	2	2	78	1	2	1	1	2	300	360
52	1	2	1	1	2	300	360	1	1	2	2	2	2	2	2	2	2	2	2	2	51.8	1	2	1	1	2	200	240	1	1	2	2	2	2	2	2	2	2	2	2	2	51.2	1	2	1	1	2	300	360
57.3	1	2	1	1	1	300	360	1	1	2	2	2	2	2	2	2	2	2	2	2	58.4	1	2	2	2	1	250	300	1	1	2	2	1	2	2	2	2	2	2	2	2	56.4	1	2	1	1	1	250	300
62.9	1	2	1	1	1	300	550	1	1	2	2	2	2	2	2	2	2	2	2	2	63.8	1	2	1	1	1	200	240	1	1	2	2	2	2	2	2	2	2	2	2	2	63.5	1	2	1	1	2	300	360
81.4	1	2	2	2	1	300	360	1	1	2	2	1	2	2	2	2	2	2	2	2	81.3	1	2	2	2	1	300	360	1	1	2	2	1	2	2	2	2	2	2	2	2	82.6	1	2	2	2	1	330	396
81	1	2	2	2	1	300	360	1	1	2	2	1	2	2	2	2	2	2	2	2	82.1	1	2	2	2	1	300	360	1	1	2	2	1	2	2	2	2	2	2	2	2	81.2	1	2	2	2	1	300	360
89.3	1	2	1	1	1	300	360	1	1	2	2	2	2	2	2	2	2	2	2	2	90.7	1	2	1	1	1	270	342	1	1	2	2	2	2	2	2	2	2	2	2	2	90.1	1	2	1	1	1	290	348
88	1	2	1	1	1	320	384	1	1	2	2	2	2	2	2	2	2	2	2	2	89	1	2	1	1	1	250	300	1	1	2	2	2	2	2	2	2	2	2	2	2	87	1	2	1	1	2	300	360
62.5	1	2	2	2	1	300	360	1	1	2	2	1	2	2	2	2	2	2	2	2	63.3	1	2	1	1	2	300	360	1	1	2	2	2	2	2	2	2	2	2	2	2	62.4	1	2	1	1	1	300	360
76.4	1	2	2	1	1	350	420	1	1	2	2	2	2	2	2	2	2	2	2	2	76.5	1	2	2	1	2	300	360	1	1	2	2	2	2	2	2	2	2	2	2	2	77.1	1	2	2	1	2	300	360
74.3	1	2	1	1	2	250	300	1	1	2	2	2	2	2	2	2	2	2	2	2	74	1	2	2	2	2	240	288	1	1	2	2	1	2	2	2	2	2	2	2	2	73.5	1	2	2	2	2	300	360
74.6	1	2	1	1	2	300	540	1	1	2	2	2	2	2	2	2	2	2	2	2	74.8	1	2	1	1	1	300	360	1	1	2	2	2	2	2	2	2	2	2	2	2	75.4	1	2	1	1	2	270	324
70	1	2	2	2	2	300	360	1	1	2	2	1	2	2	2	2	2	2	2	2	72.5	1	2	2	2	2	300	360	1	1	2	2	2	1	2	2	2	2	2	2	2	70.3	1	2	2	2	2	300	360
53.8	1	2	2	2	2	250	300	1	1	2	2	1	2	2	2	2	2	2	2	2	52.9	1	2	1	1	2	220	264	1	1	2	2	2	2	2	2	2	2	2	2	2	52.4	1	2	1	1	2	220	264
60.5	1	2	2	2	2	300	540	1	1	2	2	1	2	2	2	2	2	2	2	2	61.2	1	2	1	1	2	300	360	1	1	2	2	2	2	2	2	2	2	2	2	2	60.1	1	2	1	1	2	300	360
97.9	1	2	2	2	2	250	500	1	1	2	2	1	2	2	2	2	2	2	2	2	100.3	1	2	1	1	2	220	264	1	1	2	2	2	2	2	2	2	2	2	2	2	97.7	1	2	1	1	2	250	300
78	1	2	1	2	2	300	360	1	1	2	2	2	2	2	2	2	2	2	2	2	78.6	1	2	2	2	2	300	360	1	1	2	2	2	1	2	2	2	2	2	2	2	77.9	1	2	2	2	2	250	300
62.5	1	2	1	1	2	300	360	1	1	2	2	2	2	2	2	2	2	2	2	2	64.2	1	2	1	1	2	300	360	1	1	2	2	2	2	2	2	2	2	2	2	2	63.5	1	2	2	2	2	300	360
50.1	1	2	2	2	2	300	360	1	1	2	2	1	2	2	2	2	2	2	2	2	52.5	1	2	2	2	2	300	360	1	1	2	2	1	2	2	2	2	2	2	2	2	51.3	1	2	1	1	2	270	324
76.8	1	2	2	2	2	300	360	1	1	2	2	1	2	2	2	2	2	1	2	2	76.6	1	2	2	2	2	300	360	1	1	2	2	1	2	2	2	2	2	2	2	2	76.5	1	2	2	2	2	300	360
73.5	1	2	1	1	2	300	360	1	1	2	2	2	2	2	2	2	2	2	2	2	75.2	1	2	1	1	2	300	360	1	1	2	2	2	2	2	2	2	2	2	2	2	72.5	1	2	1	1	2	300	360
60.3	1	2	1	1	2	250	300	1	1	2	2	2	2	2	2	2	2	2	2	2	59.5	1	2	1	1	2	270	324	1	1	2	2	2	2	2	2	2	2	2	2	2	60	1	2	1	1	2	300	360
66.6	1	2	2	2	1	250	300	1	1	2	2	1	2	2	2	2	2	2	2	2	67.2	1	2	1	1	2	250	300	1	1	2	2	2	2	2	2	2	2	2	2	2	67.7	1	2	1	1	2	230	276
88.8	1	2	2	2	2	300	360	1	1	2	2	1	2	2	2	2	2	2	2	2	87.5	1	2	2	2	2	300	360	1	1	2	2	1	2	2	2	2	2	2	2	2	86.4	1	2	2	2	2	350	420
68.8	1	2	1	1	2	300	360	1	1	2	2	2	2	2	2	2	2	2	2	2	68.5	1	2	1	1	2	270	324	1	1	2	2	2	2	2	2	2	2	2	2	2	67.8	1	2	2	2	2	300	360
94.4	1	2	2	2	1	220	264	1	1	2	2	1	2	2	2	2	2	2	2	2	95.5	1	2	2	2	2	200	240	1	1	2	2	1	2	2	2	2	2	2	2	2	96.1	1	2	2	2	2	250	300
67.4	1	2	2	2	2	270	540	1	1	2	2	1	2	2	2	2	2	2	2	2	65.4	1	2	2	2	2	300	360	1	1	2	2	1	2	2	2	2	2	2	2	2	65.1	1	2	2	2	2	300	360
79.4	1	2	1	1	2	300	550	1	1	2	2	2	2	2	2	2	2	2	2	2	78.6	1	2	1	1	2	200	240	1	1	2	2	2	2	2	1	2	2	2	2	2	79.3	1	2	1	1	2	250	300
76.8	1	2	1	1	2	270	324	1	1	2	2	2	2	2	2	2	2	2	2	2	76.3	1	2	1	1	2	270	324	1	1	2	2	2	2	2	2	2	2	2	2	2	76.6	1	2	2	2	1	250	300
70	1	2	2	2	2	200	240	1	1	2	2	1	2	2	2	2	2	2	2	2	69.4	1	2	2	2	2	200	240	1	1	2	2	1	2	2	2	2	2	2	2	2	69.5	1	2	2	2	2	250	300
74.5	1	2	2	2	2	300	360	1	1	2	2	2	1	2	2	2	2	2	2	2	73.9	1	2	1	1	2	270	324	1	1	2	2	2	2	2	2	2	2	2	2	2	73.8	1	2	1	1	2	300	360
74.6	1	2	2	2	2	250	300	1	1	2	2	2	1	2	2	2	2	2	2	2	74	1	2	1	1	2	320	384	1	1	2	2	2	2	2	2	2	2	1	2	2	73.4	1	2	2	2	2	300	360
73.8	1	2	1	1	2	300	360	1	1	2	2	2	2	2	2	2	2	2	2	2	77.4	1	2	2	2	1	300	360	1	1	2	2	1	2	2	2	2	2	2	2	2	74.6	1	2	1	1	2	320	384
73.1	1	2	2	2	1	300	360	1	1	2	2	1	2	2	2	2	2	2	2	2	71.3	1	2	1	1	2	250	300	1	1	2	2	2	2	2	2	2	2	2	2	2	72.2	1	2	1	1	2	280	336
53.6	1	2	1	1	2	220	240	1	1	2	2	2	2	2	2	2	2	2	2	2	53.4	1	2	1	1	2	220	240	1	1	2	2	2	2	2	2	2	2	2	2	2	53.3	1	2	1	1	2	220	240
60.7	1	2	1	1	2	320	384	1	1	2	2	2	2	2	2	2	2	2	2	2	62.3	1	2	1	1	1	300	360	1	1	2	2	2	2	2	2	2	2	2	2	2	61.5	1	2	2	2	2	300	360
98.7	1	2	1	1	1	250	300	1	1	2	2	2	2	2	2	2	2	2	2	2	100.2	1	2	1	1	1	200	240	1	1	2	2	2	2	2	2	2	2	2	2	2	99.9	1	2	2	2	2	230	276
79	2	2	2	2	2	300	360	1	1	2	2	2	1	2	2	2	2	2	2	2	78	2	2	2	2	2	300	360	1	1	2	2	2	1	2	2	2	2	2	2	2	78	2	2	2	2	2	270	324
63.1	1	2	1	1	2	250	300	1	1	2	2	2	2	2	2	2	2	2	2	2	62.6	1	2	2	2	1	300	360	1	1	2	2	1	2	2	2	2	2	2	2	2	62.6	1	2	2	2	2	310	372
63.3	1	2	2	2	2	250	300	1	1	2	2	1	2	2	2	2	2	2	2	2	53.5	1	2	2	2	1	280	336	1	1	2	2	1	2	2	2	2	2	2	2	2	51.7	1	2	2	2	2	250	300
77.5	1	2	2	2	2	270	324	1	1	2	2	1	2	2	2	2	2	2	2	2	77.8	1	2	2	2	2	300	360	1	1	2	2	1	2	2	2	2	2	2	2	2	77	1	2	2	2	2	270	324
74	1	2	2	2	2	300	360	1	1	2	2	1	2	2	2	2	2	2	2	2	74.3	1	2	2	2	2	300	360	1	1	2	2	1	2	2	2	2	2	2	2	2	74	1	2	2	2	1	270	324
59.9	1	2	1	1	2	200	240	1	1	2	2	2	2	2	1	2	2	2	2	2	59.7	1	2	1	1	2	320	384	1	1	2	2	2	2	2	2	2	2	2	2	2	58.4	1	2	1	1	2	270	324
66.9	1	2	1	1	2	260	312	1	1	2	2	2	2	2	2	2	2	2	2	2	67.5	1	2	1	1	1	250	300	1	1	2	2	2	2	2	2	2	2	2	2	2	66.9	1	2	1	1	2	250	300
75.4	1	2	1	1	2	250	300	1	1	2	2	2	2	2	2	2	2	2	2	2	75.5	1	2	1	1	1	300	360	1	1	2	2	2	2	2	2	2	2	2	2	2	74.1	1	2	2	2	1	260	312
72	1	2	1	1	2	250	300	1	1	2	2	2	2	2	2	2	2	2	2	2	71.5	1	2	1	1	2	220	240	1	1	2	2	2	2	2	2	2	2	2	2	2	71.7	1	2	1	1	1	200	240
80.8	1	1	2	2	2	180	216	1	1	1	2	2	1	1	2	2	2	2	2	2	76.6	1	1	1	2	2	200	240	1	1	1	2	2	1	1	2	2	2	2	2	2	80.6	1	1	1	1	2	250	300
80.5	1	2	2	2	2	270	324	1	1	2	2	1	2	2	2	2	2	2	2	2	80	1	2	1	1	2	250	300	1	1	2	2	2	2	2	2	2	2	2	2	2	80.5	1	2	2	2	2	250	300
57.1	1	2	2	2	2	300	360	1	1	2	2	1	2	2	2	2	2	2	2	2	58.1	1	2	2	1	2	270	324	1	1	2	2	2	2	2	2	2	2	2	2	2	57.6	1	2	2	1	2	180	216
62.9	1	2	2	1	1	280	336	1	1	2	2	2	2	2	2	2	2	2	2	2	62	1	2	2	1	1	250	300	1	1	2	2	2	2	2	2	2	2	2	2	2	60.9	1	2	2	2	2	250	300
69.7	1	2	1	1	2	280	336	1	1	2	2	2	2	2	1	2	2	2	2	2	69.3	1	2	1	1	2	250	300	1	1	2	2	2	2	2	2	2	2	2	2	2	69.8	1	2	1	1	2	300	360
82.9	1	2	2	2	2	250	300	1	1	2	2	1	2	2	2	2	2	2	2	2	83	1	2	2	2	2	270	324	1	1	2	2	1	2	2	2	2	2	2	2	2	82	1	2	2	2	1	300	360
80	1	2	1	1	2	270	324	1	1	2	2	2	2	2	2	2	2	2	2	2	78.4	1	2	1	1	2	250	300	1	1	2	2	2	2	2	2	2	2	2	2	2	78.3	1	2	1	1	2	250	300
57	1	2	1	1	2	150	180	1	2	2	2	2	2	2	2	2	2	2	2	2	58	1	2	1	1	3	200	240	1	2	2	2	2	2	2	2	2	2	2	2	2	58	1	2	1	1	2	200	240
54	1	2	1	1	3	250	300	1	2	2	2	2	2	2	2	2	2	2	2	2	54	1	2	1	1	3	250	300	1	2	2	2	2	2	2	2	2	2	2	2	2	54	1	2	1	1	2	250	300
67	1	2	1	1	3	200	240	1	1	2	1	2	2	1	2	2	2	2	2	2	67.5	1	2	1	2	2	230	276	1	1	2	1	2	2	2	2	2	2	2	2	2	66.9	1	2	1	1	2	250	300
50	1	2	1	1	3	200	240	1	1	2	2	2	2	2	2	2	2	2	2	2	51	1	2	1	1	3	220	264	1	1	2	2	2	2	2	2	2	2	2	2	2	50	1	2	1	1	2	250	300
82	1	2	1	1	3	200	240	1	2	2	2	2	2	2	2	2	2	1	2	2	82	1	2	1	1	1	250	300	1	2	2	2	2	2	2	2	2	2	2	2	2	82.5	1	2	1	1	3	250	300
52	1	2	1	1	3	200	240	1	1	2	2	2	2	2	2	2	2	2	2	2	51.5	1	2	1	1	3	250	300	1	1	2	2	2	2	2	2	2	2	2	2	2	52	1	2	1	1	2	250	300
63	1	2	1	2	2	200	240	1	1	2	2	2	1	2	2	2	2	2	2	2	62	1	2	1	1	2	200	240	1	1	2	2	2	2	2	2	2	2	2	2	2	61.8	1	2	1	1	3	150	180
58.9	1	2	1	1	2	300	360	1	1	2	2	2	2	2	2	2	2	2	2	2	58	1	2	1	1	2	300	360	1	1	2	2	2	2	2	2	2	2	2	2	2	58.2	1	2	1	1	2	280	336
65.5	1	2	1	1	2	280	336	1	1	2	2	2	2	2	2	2	2	2	2	2	64.5	1	2	1	1	2	300	360	1	1	2	2	2	2	2	2	2	2	2	2	2	65.2	1	2	1	1	1	270	324
53.4	1	2	2	2	2	250	300	1	1	2	2	1	2	2	2	2	2	2	2	2	53.4	1	2	1	2	1	250	300	1	1	2	2	2	2	2	2	2	2	2	2	2	52	1	2	2	2	2	295	354
63	1	2	1	1	2	300	360	1	1	2	2	2	2	2	2	2	2	2	2	2	63.7	1	2	1	1	1	300	360	1	1	2	2	2	2	2	2	2	2	2	2	2	64	1	2	1	1	2	300	360
78.9	1	2	1	1	2	270	324	1	1	2	2	2	2	2	2	2	2	2	2	2	79.5	1	2	2	2	2	200	240	1	1	2	2	1	2	2	2	2	2	2	2	2	78.9	1	2	2	2	2	250	300
90.5	1	2	1	1	2	300	360	1	1	2	2	2	2	2	2	2	2	2	2	2	90.3	1	2	1	1	1	300	360	1	1	2	2	2	2	2	2	2	2	2	2	2	90.2	1	2	1	1	1	220	264
54.4	1	2	2	2	2	300	360	1	1	2	2	1	2	2	2	2	2	2	2	2	56.4	1	2	2	1	2	300	360	1	1	2	2	2	2	2	2	2	2	2	2	2	56.5	1	2	2	2	2	300	360
59.1	1	2	2	1	2	250	300	1	1	2	2	2	2	2	2	2	2	2	2	2	61	1	2	2	2	2	300	360	1	1	2	2	1	2	2	2	2	2	2	2	2	62	1	2	2	2	2	300	360
58.4	1	2	1	1	1	300	360	1	1	2	2	2	2	2	2	2	2	2	2	2	57.6	1	2	1	1	2	300	360	1	1	2	2	2	2	2	2	2	2	2	2	2	56	1	2	1	1	1	300	360
81.9	1	2	2	2	2	300	360	1	1	2	2	1	2	2	2	2	2	2	2	2	82	1	2	2	1	2	250	300	1	1	2	2	2	2	2	2	2	2	2	2	2	80.3	1	2	2	2	2	280	336
80.4	1	2	2	1	2	250	300	1	1	1	2	2	2	2	2	2	2	2	2	2	80.8	1	2	2	2	2	350	420	1	1	2	2	1	2	2	2	2	2	2	2	2	80.8	1	2	2	1	2	250	300
91.6	1	2	1	1	2	300	360	1	1	2	2	2	2	2	2	2	2	2	2	2	89.9	1	2	2	2	2	300	360	1	1	2	2	2	1	2	2	2	2	2	2	1	91	1	2	1	1	2	250	300
56.5	1	2	1	1	2	250	300	1	1	2	2	2	2	1	2	2	2	2	2	2	56.5	1	2	1	1	2	300	360	1	1	2	2	2	2	2	2	2	2	2	2	2	56.5	1	2	1	1	2	300	360
74	1	2	1	1	2	300	360	1	1	2	2	2	2	2	2	2	2	2	2	2	73.1	1	2	1	1	2	300	360	1	1	2	2	2	2	2	2	2	2	2	2	2	74	1	2	2	2	1	280	336
67.3	1	2	2	2	1	300	360	1	1	2	2	1	2	2	2	2	2	2	2	2	67.2	1	2	1	1	1	300	360	1	1	2	2	2	2	2	2	2	2	2	2	2	69	1	2	2	2	1	250	300
62.3	1	2	2	1	2	300	360	1	1	2	2	2	2	2	2	2	2	2	2	2	62.3	1	2	2	1	2	300	360	1	1	2	2	2	2	2	2	2	2	2	2	2	62.8	1	2	2	1	2	380	336
69	1	2	2	1	2	300	360	1	1	2	2	2	2	2	2	2	2	2	2	2	69	1	2	2	1	2	340	408	1	1	2	2	2	2	2	2	2	2	2	2	2	68.3	1	2	2	2	2	300	360
39.8	1	2	2	1	2	270	324	1	1	2	2	2	2	2	2	2	2	2	2	2	42.9	1	2	2	2	2	300	360	1	1	2	2	1	2	2	2	2	2	2	2	2	43.1	1	2	2	2	2	300	360
63.7	1	2	2	1	2	300	360	1	1	2	2	2	2	2	2	2	2	2	2	2	63.6	1	2	2	1	1	300	360	1	1	2	2	2	2	2	2	2	2	2	2	2	63.3	1	2	1	1	2	300	360
60.3	1	2	2	2	1	330	396	1	1	2	2	1	2	2	2	2	2	2	2	2	60.3	1	2	2	2	2	300	360	1	1	2	2	1	2	2	2	2	2	2	2	2	60.9	1	2	2	2	1	260	312
73.2	1	2	1	1	2	300	360	1	1	2	2	2	2	2	2	2	2	2	2	2	73.5	1	2	1	1	2	280	336	1	1	2	2	2	2	2	2	2	2	2	2	2	72.1	1	2	1	1	2	270	324
82.9	1	2	1	1	1	300	360	1	1	2	2	2	2	2	2	2	2	2	2	2	82.7	1	2	1	1	2	300	360	1	1	2	2	2	2	2	2	2	2	2	2	2	84.5	1	2	1	1	1	300	360
56.6	1	2	1	1	2	250	300	1	1	2	2	2	2	2	2	2	2	2	2	2	55.4	1	2	1	1	2	290	348	1	1	2	2	2	2	2	2	2	2	2	2	2	57.4	1	2	1	1	1	300	360
59.3	1	2	1	1	2	300	360	1	1	2	2	2	2	2	2	2	2	2	2	2	59.3	1	2	1	1	1	300	360	1	1	2	2	2	2	2	2	2	2	2	2	2	59.3	1	2	1	1	2	300	360
82.2	1	2	1	1	1	300	360	1	1	2	2	2	2	2	2	2	2	2	2	2	81.6	1	2	1	1	2	300	360	1	1	2	2	2	2	2	2	2	2	2	2	2	82.1	1	2	1	1	1	300	360
73.4	1	2	2	2	2	300	360	1	1	2	2	1	2	2	2	2	2	2	2	2	73.4	1	2	2	2	2	300	360	1	1	2	2	1	2	2	2	2	2	2	2	2	74.4	1	2	2	2	2	270	324
75.7	1	2	2	2	2	270	324	1	1	2	2	1	2	2	2	2	2	2	2	2	76.7	1	2	1	1	2	250	300	1	1	2	2	2	2	2	2	2	2	2	2	2	76.8	1	2	2	2	2	280	336
73	1	2	1	1	1	250	300	1	1	2	2	2	2	2	2	2	2	2	2	2	73.3	1	2	1	1	2	250	300	1	1	2	2	2	2	2	2	2	2	2	2	2	74	1	2	2	2	2	270	324
53.8	1	2	1	1	2	230	276	1	1	2	2	2	2	2	2	2	2	2	2	2	53.8	1	2	1	1	2	230	276	1	1	2	2	2	2	2	2	2	2	2	2	2	53.4	1	2	1	1	1	220	264
61.5	1	2	1	1	2	300	360	1	1	2	2	2	2	2	2	2	2	2	2	2	61.5	1	2	2	2	2	250	300	1	1	2	2	1	2	2	2	2	2	2	2	2	61.5	1	2	1	1	2	300	360
99	1	2	2	2	2	250	300	1	1	2	2	2	1	2	2	2	2	2	2	2	99.9	1	2	1	1	2	250	300	1	1	2	2	2	2	2	2	2	2	2	2	2	98.9	1	2	1	1	2	270	324
63.9	1	2	1	1	2	300	360	1	1	2	2	2	2	2	2	2	2	2	2	2	63.4	1	2	1	1	2	300	360	1	1	2	2	2	2	2	2	2	2	2	2	2	63.2	1	2	1	1	1	300	360
53	1	2	2	2	1	300	360	1	1	2	2	2	1	2	2	2	2	2	2	2	53.5	1	2	2	2	2	250	300	1	1	2	2	2	1	2	2	2	2	2	2	2	54.5	1	2	1	1	2	300	360
57.7	1	2	1	1	2	300	360	1	1	2	2	2	2	2	2	2	2	2	2	2	57.1	1	2	1	1	1	300	360	1	1	2	2	2	2	2	2	2	2	2	2	2	57.7	1	2	1	1	2	300	360
63.1	1	2	1	1	1	300	360	1	1	2	2	2	2	2	2	2	2	2	2	2	61.7	1	2	1	1	2	300	360	1	1	2	2	2	2	2	2	2	2	2	2	2	63.1	1	2	1	1	1	300	360
83.2	1	2	1	1	1	250	300	1	1	2	2	2	2	2	2	2	2	2	2	2	83.2	1	2	2	2	2	280	336	1	1	2	2	1	2	2	2	2	2	2	2	2	81.5	1	2	2	1	1	300	360
80.3	1	1	2	1	1	230	276	1	1	2	2	2	2	2	2	2	2	2	2	2	80.6	1	1	2	1	2	300	360	1	1	2	2	2	2	2	2	2	2	2	2	2	80.9	1	1	2	2	1	250	300
91	1	2	2	1	1	300	360	1	1	2	2	2	2	2	2	2	2	2	2	2	90	1	2	1	2	2	300	360	1	1	2	2	2	1	2	2	2	2	2	2	2	90.4	1	2	1	1	1	300	360
61.3	1	2	2	2	2	300	360	1	1	2	2	1	2	2	2	2	2	2	2	2	61.3	1	2	2	2	2	250	300	1	1	2	2	1	2	2	2	2	2	2	2	2	61.3	1	2	2	2	2	280	336
72	1	2	2	1	2	300	360	1	1	2	2	2	2	2	2	2	2	2	2	2	72.5	1	2	2	1	2	300	360	1	1	2	2	2	2	2	2	2	2	2	2	2	72.5	1	2	2	1	2	300	360
67.4	1	2	2	2	2	320	384	1	1	2	2	1	2	2	2	2	2	2	2	2	67.4	1	2	2	2	2	300	360	1	1	2	2	1	2	2	2	2	2	2	2	2	67.8	1	2	2	2	2	350	420
58.7	1	2	1	1	1	300	360	1	1	2	2	2	2	2	2	2	2	2	2	2	60	1	2	1	1	2	300	360	1	1	2	2	2	2	2	2	2	2	2	2	2	57.3	1	2	1	1	2	300	360
64	1	2	1	1	2	300	360	1	1	2	2	2	2	2	2	2	2	2	2	2	64	1	2	1	1	2	300	360	1	1	2	2	2	2	2	2	2	2	2	2	2	64	1	2	1	1	2	300	360
59.7	1	2	2	2	2	300	360	1	1	2	2	1	2	2	2	2	2	2	2	2	59.8	1	2	2	1	1	300	360	1	1	2	2	2	2	2	2	2	2	2	2	2	60.5	1	2	1	1	1	250	300
84	1	2	1	1	1	300	360	1	1	2	2	2	2	2	2	2	2	2	2	2	81.2	1	2	1	1	2	300	360	1	1	2	2	2	2	2	2	2	2	2	2	2	83.2	1	2	2	1	2	300	360
63.1	1	2	2	1	1	150	180	1	1	2	2	2	2	2	2	2	2	2	2	2	64.3	1	2	1	1	2	300	360	1	1	2	2	2	2	2	2	2	2	2	2	2	63.2	1	2	2	1	2	280	336
91.3	1	2	2	2	2	300	360	1	1	2	2	1	2	2	2	2	2	2	2	2	93	1	2	2	2	2	330	396	1	1	2	2	1	2	2	2	2	2	2	2	2	90.1	1	2	1	2	2	350	420
82	1	2	2	1	3	250	300	1	1	2	2	2	2	2	2	2	2	2	2	2	82.5	1	2	2	1	1	250	300	1	1	2	2	2	2	2	2	2	2	2	2	2	83	1	2	2	1	1	250	300
66	1	2	2	1	2	240	288	2	2	2	2	2	2	2	2	2	2	2	2	2	66	1	2	2	1	2	200	240	2	2	2	2	2	2	2	2	2	2	2	2	2	65.5	1	2	2	1	2	250	300
60	1	2	1	1	1	250	300	1	1	2	2	2	2	2	2	2	2	2	2	2	60.5	1	2	1	1	3	250	300	1	1	2	2	2	2	2	2	2	2	2	2	2	61	1	2	1	1	1	300	360
70	1	2	1	1	2	150	180	1	2	2	2	2	2	2	2	2	2	2	2	2	70.5	1	2	1	1	2	200	240	1	2	2	2	2	2	2	2	2	2	2	2	2	68	1	2	1	1	1	150	180
67	2	2	2	1	2	180	216	1	2	2	2	2	2	2	2	2	2	2	2	2	67.5	2	2	2	1	2	230	276	1	2	2	2	2	2	2	2	2	2	2	2	2	66	2	2	2	1	2	200	240
83.3	1	2	2	2	2	200	240	1	2	1	2	1	2	1	2	2	2	2	2	2	82.3	1	2	2	1	1	250	300	1	2	1	2	2	2	2	2	2	2	2	2	2	84	1	2	2	1	3	250	300
65	1	2	2	1	2	200	240	1	2	2	2	2	2	2	2	2	2	2	2	2	65	1	2	2	1	1	250	300	1	2	2	2	2	2	2	2	2	2	2	2	2	66	1	2	1	1	2	300	360
66	1	2	2	1	1	200	240	1	1	2	2	2	2	2	2	2	2	2	2	2	65	1	2	2	1	1	250	300	1	1	2	2	2	2	2	2	2	2	2	2	2	66	1	2	2	2	1	200	240
53.5	1	2	2	1	1	150	180	1	2	2	2	2	2	2	2	2	2	2	2	2	54	1	2	1	1	1	250	300	1	2	2	2	2	2	2	2	2	2	2	2	2	54.5	1	2	1	1	2	200	240
55	1	2	2	1	1	200	240	1	2	2	2	2	2	2	2	2	2	2	2	2	56	1	2	2	1	1	200	240	1	2	2	2	2	2	2	2	2	2	2	2	2	56.5	1	2	2	1	2	220	264
101	1	2	2	1	1	260	312	1	1	2	2	2	2	2	2	2	2	2	2	2	100	1	2	2	1	1	250	300	1	1	2	2	2	2	2	2	2	2	2	2	2	101	1	2	2	1	2	250	300
74	1	2	1	1	1	200	240	1	1	2	2	2	2	2	2	2	2	2	2	2	74	1	2	1	1	2	250	300	1	1	2	2	2	2	2	2	2	2	2	2	2	74	1	2	1	1	2	250	300
58.2	1	2	1	1	1	250	300	1	2	2	2	2	2	2	2	2	2	2	2	2	59	1	2	1	1	2	250	300	1	2	2	2	2	2	2	2	2	2	2	2	2	59	1	2	1	1	1	250	300
82	1	2	2	1	1	150	180	1	2	2	2	2	2	2	2	2	2	2	2	2	82.5	1	2	2	1	3	250	300	1	2	2	2	2	2	2	2	2	2	2	2	2	81.5	1	2	2	1	2	250	300
65	2	2	1	1	1	150	180	1	2	2	2	2	2	2	2	2	2	2	2	2	65	2	2	2	1	3	150	180	1	2	2	2	2	2	2	2	2	2	2	2	2	66	2	2	1	1	1	200	240
75	1	2	2	1	2	180	216	1	2	2	2	2	2	2	2	2	2	2	2	2	75.5	1	2	2	1	1	250	300	1	2	2	2	2	2	2	2	2	2	2	2	2	76	1	2	2	1	2	240	288
58.9	1	2	2	1	2	200	240	1	1	2	2	2	2	2	2	2	2	2	2	2	59	1	2	2	1	2	250	300	1	1	2	2	2	2	2	2	2	2	2	2	2	59	1	2	2	1	1	250	300
60	1	2	2	1	1	250	300	1	2	2	2	2	2	2	2	2	2	2	2	2	60	1	2	2	1	1	250	300	1	2	2	2	2	2	2	2	2	2	2	2	2	60	1	2	2	1	3	250	300
60	1	2	2	1	2	130	156	1	2	2	2	2	2	2	2	2	2	2	2	2	60	1	2	2	1	3	200	240	1	2	2	2	2	2	2	2	2	2	2	2	2	60	1	2	2	1	3	200	240
52	2	2	1	1	1	300	360	1	1	2	2	2	2	2	2	2	2	2	2	2	52.5	2	2	1	1	1	300	360	1	1	2	2	2	2	2	2	2	2	2	2	2	52	2	2	1	1	2	280	336
72	3	1	2	1	2	250	300	1	2	2	2	2	2	2	2	2	2	2	2	2	72.5	3	1	2	1	3	200	240	1	2	2	2	2	2	2	2	2	2	2	2	2	72	3	1	2	1	1	250	300
69	1	2	2	1	2	250	300	1	1	2	2	2	2	2	2	2	2	2	2	2	69.5	1	2	2	1	2	240	288	1	1	2	2	2	2	2	2	2	2	2	2	2	69	1	2	1	1	3	230	276
58	1	2	2	1	1	250	300	1	2	2	2	2	2	2	2	2	2	2	2	2	57.5	1	2	2	1	1	250	300	1	2	2	2	2	2	2	2	2	2	2	2	2	58.5	1	2	2	1	2	200	240
71	1	2	2	1	2	200	240	1	2	2	2	2	2	2	2	2	2	2	2	2	70	1	2	2	1	3	250	300	1	2	2	2	2	2	2	1	2	2	2	2	2	69.5	1	2	1	1	2	240	288
68.6	1	2	2	2	2	250	300	1	2	2	2	1	2	2	2	2	2	2	2	2	66.5	1	2	2	1	1	250	300	1	2	2	2	2	2	2	2	2	2	2	2	2	70.5	1	2	2	1	2	250	300
81	1	2	2	1	1	250	300	1	1	2	2	2	2	2	2	2	2	2	2	2	80	1	2	2	2	2	240	288	1	1	2	2	1	2	2	2	2	2	2	2	2	81.5	1	2	2	1	2	250	300
69	1	2	2	1	1	200	240	1	2	2	2	2	2	2	2	2	2	1	2	2	70	1	2	2	1	1	200	240	1	2	2	2	2	2	2	2	2	2	2	2	2	70	1	2	2	1	2	250	300
68	2	2	2	1	2	250	300	1	2	2	2	2	2	2	2	2	2	2	2	2	67	2	2	2	1	2	250	300	1	2	2	2	2	2	2	2	2	2	2	2	2	68	2	2	2	1	2	200	240
38.5	1	2	2	1	2	250	300	1	2	2	2	2	2	2	2	2	2	2	2	2	38.5	1	2	2	1	3	250	300	1	2	2	2	2	2	2	2	2	2	2	2	2	39	1	2	2	1	2	200	240
69	1	2	2	1	1	300	360	1	1	2	2	2	2	2	2	2	2	2	2	2	68	1	2	2	1	2	300	360	1	1	2	2	2	2	2	2	2	2	2	2	2	67.7	1	2	1	1	2	250	300
61.4	1	2	2	1	3	300	360	1	1	2	2	2	2	2	2	2	2	2	2	2	61.9	1	2	2	2	2	200	240	1	1	2	2	2	1	2	2	2	2	2	2	2	61.2	1	2	2	1	2	250	300
64.8	1	2	1	1	2	170	204	1	2	1	2	2	2	1	2	2	2	2	2	2	65	1	2	1	1	1	200	240	1	2	1	2	2	2	1	2	2	2	2	2	2	64.5	1	2	2	1	2	210	252
85.5	1	2	2	1	2	200	240	1	1	2	2	2	2	2	2	2	2	2	2	2	85	1	2	2	1	1	250	300	1	1	2	2	2	2	2	2	2	2	2	2	2	85.5	1	2	2	1	3	250	300
82.5	1	2	2	1	1	230	276	1	1	2	2	2	2	2	2	2	2	2	2	2	83	1	2	2	1	1	210	252	1	1	2	2	2	2	2	2	2	2	2	2	2	82	1	2	2	1	1	230	276
62	1	2	2	1	3	200	240	1	1	2	2	2	2	2	2	2	2	2	2	2	62.5	1	2	2	1	2	250	300	1	1	2	2	2	2	2	2	2	2	2	2	2	62	1	2	1	1	2	230	276
51.9	1	2	1	1	2	160	192	1	2	2	2	2	2	2	2	2	2	2	2	2	52	1	2	1	1	3	200	240	1	2	2	2	2	2	2	2	2	2	2	2	2	52.5	1	2	1	1	2	200	240
68	1	2	2	1	1	220	264	1	1	2	2	2	2	2	2	2	2	2	2	2	68.2	1	2	2	2	1	200	240	1	1	2	2	1	2	1	2	2	2	2	2	2	67.5	1	2	2	1	2	250	300
69.4	1	2	2	1	2	140	168	1	1	2	2	2	2	2	2	2	2	2	2	2	69.2	1	2	2	1	3	250	300	1	1	2	2	2	2	2	2	2	2	2	2	2	70	1	2	1	1	2	300	360
100	1	2	1	1	3	200	240	1	2	2	2	2	2	2	2	2	2	2	2	2	100.5	1	2	1	1	2	250	300	1	2	2	2	2	2	2	2	2	2	2	2	2	101	1	2	2	1	2	250	300
97	1	2	2	1	3	200	240	1	1	2	2	2	2	2	2	2	2	2	2	2	97.5	1	2	1	1	2	250	300	1	1	2	2	2	2	2	2	2	2	2	2	2	96.5	1	2	1	1	2	250	300
68	1	2	2	1	3	250	300	1	2	2	2	2	2	2	2	2	2	2	2	2	68.5	1	2	2	1	2	250	300	1	2	2	2	2	2	2	2	2	2	2	2	2	67.5	1	2	2	1	1	200	240
63.8	1	2	2	1	2	250	300	1	2	2	2	2	2	2	2	2	2	2	2	2	64	1	2	1	1	2	250	300	1	2	2	2	2	2	2	2	2	2	2	2	2	64	1	2	2	1	1	250	300
72.5	1	2	2	1	3	230	276	1	2	2	2	2	2	2	2	2	2	2	2	2	73.5	1	2	2	1	2	250	300	1	2	2	2	2	2	2	2	2	2	2	2	2	71.5	1	2	2	1	1	250	300
65	1	2	2	1	3	170	204	1	1	2	2	2	2	2	2	2	2	2	2	2	65	1	2	2	1	2	250	300	1	1	2	2	2	2	2	2	2	2	2	2	2	64.5	1	2	2	1	3	250	300
55.8	1	2	2	1	3	150	180	1	1	2	2	2	2	2	2	2	2	2	2	2	56	1	2	2	2	1	200	240	1	1	2	2	1	2	2	2	2	2	2	2	2	65.5	1	2	2	1	2	250	300
50	1	2	1	1	2	250	300	1	1	2	2	2	2	2	2	1	2	2	2	2	52	1	2	1	1	2	270	324	1	1	2	2	2	2	2	2	2	2	2	2	2	52.5	1	2	2	1	2	250	300
76.8	1	2	1	1	2	250	300	1	1	2	2	2	2	2	2	2	2	2	2	2	77	1	2	2	2	2	250	300	1	1	2	2	2	1	2	2	2	2	1	2	2	78	1	2	2	1	2	300	360
73.8	1	2	1	1	2	300	360	1	1	2	2	2	2	2	2	2	2	2	2	2	73.7	1	2	2	1	2	300	360	1	1	2	2	2	2	2	2	2	2	2	2	2	73.8	1	2	1	1	1	300	360
76.3	1	2	2	2	1	300	360	1	1	2	2	1	2	2	2	2	2	2	2	2	76.5	1	2	1	1	2	270	324	1	1	2	2	2	2	2	2	2	2	2	2	2	78.2	1	2	2	2	1	280	336
73	1	2	1	1	2	320	384	1	1	2	2	2	2	2	2	2	2	2	2	2	74.8	1	2	2	1	2	250	300	1	1	2	2	2	2	2	2	2	2	2	2	2	74	1	2	1	2	1	300	360
58.4	1	2	2	1	2	300	360	1	1	2	2	2	2	2	2	2	2	2	2	2	58.7	1	2	1	1	2	300	360	1	1	2	2	2	2	2	2	2	2	2	2	2	57.4	1	2	1	2	1	330	396
54.6	1	2	1	1	2	220	264	1	1	2	2	2	2	2	2	2	2	2	2	2	54.3	1	2	1	1	1	220	264	1	1	2	2	2	2	2	2	2	2	2	2	2	54.4	1	2	1	1	1	220	264
63	1	2	2	1	2	300	360	1	1	2	2	2	2	2	2	2	2	2	2	2	61.4	1	2	2	1	1	270	324	1	1	2	2	2	2	2	2	2	2	2	2	2	61.2	1	2	1	1	1	300	360
99.3	1	2	1	1	2	250	300	1	1	2	2	2	2	2	1	2	2	2	2	2	98.4	1	2	1	1	1	270	324	1	1	2	2	2	2	2	2	2	2	2	2	2	98.4	1	2	2	1	2	250	300
51.5	1	2	2	1	2	250	300	1	1	2	2	2	2	2	2	2	2	2	2	2	51.7	1	2	2	2	2	300	360	1	1	2	2	1	2	2	2	2	2	2	2	2	51.9	1	2	1	2	2	250	300
78.6	1	2	2	1	2	300	360	1	1	2	2	2	2	2	2	2	2	2	2	2	79.5	1	2	2	1	1	260	312	1	1	2	2	2	2	2	2	2	2	2	2	2	78.6	1	2	2	1	1	300	360
83.8	1	2	2	2	2	350	420	1	1	2	2	1	2	2	2	2	2	2	2	2	81.9	1	2	2	2	2	300	360	1	1	2	2	1	2	2	2	2	2	2	2	2	84.4	1	2	2	2	2	300	360
83	1	2	2	2	1	300	360	1	1	2	2	1	2	2	2	2	2	2	2	2	81.3	1	2	2	1	1	300	360	1	1	2	2	2	2	2	2	2	2	2	2	2	83.5	1	2	2	1	2	300	360
82	1	2	1	1	2	320	384	1	1	2	2	2	2	2	2	2	2	2	2	2	81.9	1	2	1	1	2	300	360	1	1	2	2	2	2	2	2	2	2	2	2	2	81.9	1	2	1	1	2	300	360
83.5	1	2	1	1	1	270	324	1	1	2	2	2	2	2	2	2	2	2	2	2	82.7	1	2	1	1	1	300	360	1	1	2	2	2	2	2	2	2	2	2	2	2	84	1	2	1	1	2	280	336
80.6	1	2	1	2	2	250	300	1	1	2	2	2	1	2	2	2	2	2	2	2	81	1	2	1	1	1	250	300	1	1	2	2	2	2	2	2	2	2	2	2	2	79.6	1	2	1	1	2	250	300
56.3	1	2	1	1	2	270	324	1	1	2	2	2	2	2	2	2	2	2	2	2	57.6	1	2	2	1	1	300	360	1	1	2	2	2	2	2	2	2	2	2	2	2	55.8	1	2	2	1	2	300	360
79.2	1	2	1	1	2	300	360	1	1	2	2	2	2	2	2	2	2	2	2	2	77.9	1	2	1	1	2	300	360	1	1	2	2	2	2	2	2	2	2	2	2	2	78.6	1	2	1	1	2	300	360
73.1	1	2	2	1	2	300	360	1	1	2	2	2	2	2	2	2	2	2	2	2	72	1	2	2	1	2	300	360	1	1	2	2	2	2	2	2	2	2	2	2	2	72.1	1	2	1	1	2	300	360
76.1	1	2	2	1	2	250	300	1	1	2	2	2	2	2	2	2	2	2	2	2	77.9	1	2	1	1	2	250	300	1	1	2	2	2	2	2	2	2	2	2	2	2	78	1	2	2	2	2	300	360
81.6	1	2	1	2	2	200	240	1	1	2	2	2	1	2	2	2	2	2	2	2	82.7	1	2	1	2	1	200	240	1	1	2	2	2	1	2	2	2	2	2	2	2	80.9	1	2	1	1	1	250	300
99.2	1	2	1	1	2	300	360	1	1	2	2	2	2	2	2	2	2	2	2	2	99.4	1	2	1	1	2	250	300	1	1	2	2	2	2	2	2	2	2	2	2	2	99.2	1	2	1	1	1	350	420
70.2	1	2	2	1	2	310	372	1	1	2	2	2	2	2	2	2	2	2	2	2	69.8	1	2	1	1	2	250	300	1	1	2	2	2	2	2	2	2	2	2	2	2	71.6	1	2	1	1	2	300	360
73.6	1	2	1	1	2	300	360	1	1	2	2	2	2	2	2	2	2	2	2	2	74.9	1	2	2	2	2	300	360	1	1	2	2	1	2	2	2	2	2	2	2	2	71.9	1	2	1	1	2	300	360
53.1	1	2	1	2	2	280	336	1	1	2	2	1	2	2	2	2	2	2	2	2	51.6	1	2	1	2	2	300	360	1	1	2	2	1	2	2	2	2	2	2	2	2	52.6	1	2	1	2	2	280	336
57	1	2	1	1	2	250	300	1	1	2	2	2	2	2	2	2	2	2	2	2	55.8	1	2	2	1	2	280	336	1	1	2	2	2	2	2	2	2	2	2	2	2	55.1	1	2	2	2	2	300	360
74.3	1	2	1	1	2	320	384	1	1	2	2	2	2	2	2	2	2	2	2	2	72.7	1	2	1	1	2	300	360	1	1	2	2	2	2	2	2	2	2	2	2	2	73	1	2	1	2	2	300	360
62.5	1	2	1	1	2	300	360	1	1	2	2	2	2	2	2	2	2	2	2	2	62.7	1	2	1	1	2	300	360	1	1	2	2	2	2	2	2	2	2	2	2	2	62.5	1	2	1	1	2	300	360
52.8	1	2	2	2	1	250	300	1	1	2	2	1	2	2	2	2	2	2	2	2	54.5	1	2	2	2	2	300	360	1	1	2	2	1	2	2	2	2	2	2	2	2	54	1	2	2	2	1	300	360
92.8	1	2	1	1	2	250	300	1	1	2	2	2	2	2	2	2	2	2	2	2	91.3	1	2	1	1	2	300	360	1	1	2	2	2	2	2	2	2	2	2	2	2	92.4	1	2	2	1	2	250	300
58.8	1	2	2	1	2	300	360	1	1	2	2	2	2	2	2	2	2	2	2	2	59	1	2	2	1	2	300	360	1	1	2	2	2	2	2	2	2	2	2	2	2	58.5	1	2	2	1	2	300	360
57.1	1	2	1	1	2	270	324	1	1	2	2	2	2	2	2	2	2	2	2	2	56	1	2	1	1	2	280	336	1	1	2	2	2	2	2	2	2	2	2	2	2	57.4	1	2	1	1	2	300	360
95	1	2	2	1	1	300	360	1	1	2	2	2	2	2	2	2	2	2	2	2	94.9	1	2	2	1	1	290	348	1	1	2	2	2	2	2	2	2	2	2	2	2	93.4	1	2	1	1	2	300	360
72.5	1	2	2	2	2	300	360	1	1	2	2	1	2	2	2	2	2	2	2	2	72.3	1	2	2	2	1	300	360	1	1	2	2	1	2	2	2	2	2	2	2	2	73	1	2	2	2	2	300	360
73	1	2	2	1	2	280	336	1	1	2	2	2	2	2	2	2	2	1	2	2	71.1	1	2	2	2	2	230	286	1	1	2	2	2	1	2	2	2	2	2	2	2	71.1	1	2	1	1	2	280	336
69.5	1	2	2	2	2	300	360	1	1	2	2	1	2	2	2	2	2	2	2	2	70.6	1	2	2	2	2	350	420	1	1	2	2	1	2	2	2	2	2	2	2	2	70.4	1	2	2	2	1	350	420
73.3	1	2	2	1	2	300	360	1	1	2	2	2	2	2	2	2	2	2	2	2	70.8	1	2	1	1	2	300	360	1	1	2	2	2	2	2	2	2	2	2	2	2	70.6	1	2	1	1	2	300	360
68.9	1	2	1	2	1	200	240	1	1	2	2	2	1	2	2	2	2	2	2	2	69.3	1	2	2	2	1	250	300	1	1	2	2	1	2	2	2	2	2	2	2	2	69	1	2	2	2	2	310	372
53	1	2	2	2	2	280	336	1	1	2	2	1	2	2	2	2	2	2	2	2	53.3	1	2	1	2	2	270	324	1	1	2	2	1	2	2	2	2	2	2	2	2	53.8	1	2	1	2	2	280	336
53.3	1	2	2	1	2	250	300	1	1	2	2	2	2	2	2	2	2	2	2	2	53.9	1	2	2	1	2	320	384	1	1	2	2	2	2	2	1	2	2	2	2	2	52	1	2	1	1	2	260	312
[truncated: 178 more columns]
